# Supplementary material for: Expression of the Populus Orthologues of AtYY1, YIN and YANG Activates the Floral Identity Genes AGAMOUS and SEPALLATA3 Accelerating Floral Transition in Arabidopsis thaliana
Source: Int J Mol Sci. 2023 Apr 21;24(8):7639. doi: 10.3390/ijms24087639 (PMC10146089; doi:10.3390/ijms24087639)
Supplement: Supplementary file 1 [file ijms-24-07639-s001.zip]

Archive with 1 entries (1 files):
- ijms-2243465-supplementary.pdf
